# Supplementary material for: Bio-Inspired Double-Layered Hydrogel Robot with Fast Response via Thermo-Responsive Effect
Source: Materials (Basel). 2024 Jul 25;17(15):3679. doi: 10.3390/ma17153679 (PMC11312478; doi:10.3390/ma17153679)
Supplement: Supplementary file 1 [file materials-17-03679-s001.zip]

Archive with 1 entries (1 files):
- materials-3093895-supplementary.mp4
